# Supplementary material for: Cerebrospinal Fluid Immune Cell Alterations in Women With Neuropsychiatric Long COVID
Source: J Infect Dis. 2025 Sep 8;233(1):e109–17. doi: 10.1093/infdis/jiaf468 (PMC12811860; doi:10.1093/infdis/jiaf468)
Supplement: jiaf468_Supplementary_Data [file jiaf468_supplementary_data.zip]

Archive with 3 entries (3 files):
- 5 - Fig S1.png
- Figure S1-legend.docx
- Top100DEG.xlsx
