# Supplementary material for: Cerebrospinal Fluid Immune Cell Alterations in Women With Neuropsychiatric Long COVID
Source: J Infect Dis. 2025 Sep 8;233(1):e109–17. doi: 10.1093/infdis/jiaf468 (PMC12811860; doi:10.1093/infdis/jiaf468)
Supplement: jiaf468_Supplementary_Data [file jiaf468_supplementary_data.zip › Top100DEG.xlsx]

## Sheet: csf_100_deg
ens_id	symbol	log2FoldChange	padj	description
ENSG00000116661.10	FBXO2	22.9895	1.58488e-15	F-box protein 2 [Source:HGNC Symbol;Acc:HGNC:13581]
ENSG00000132846.5	ZBED3	23.1092	2.64316e-15	zinc finger BED-type containing 3 [Source:HGNC Symbol;Acc:HGNC:20711]
ENSG00000103316.10	CRYM	-26.0247	1.46839e-13	crystallin mu [Source:HGNC Symbol;Acc:HGNC:2418]
ENSG00000138696.10	BMPR1B	-25.5033	4.65586e-13	bone morphogenetic protein receptor type 1B [Source:HGNC Symbol;Acc:HGNC:1077]
ENSG00000146242.8	TPBG	-25.3208	6.12809e-13	trophoblast glycoprotein [Source:HGNC Symbol;Acc:HGNC:12004]
ENSG00000092607.13	TBX15	-25.1625	6.72172e-13	T-box transcription factor 15 [Source:HGNC Symbol;Acc:HGNC:11594]
ENSG00000279656.1	AL132780.4	-25.1842	6.72172e-13	NA
ENSG00000221886.3	ZBED8	-25.0497	7.95387e-13	NA
ENSG00000118513.18	MYB	-24.985	8.44138e-13	MYB proto-oncogene, transcription factor [Source:HGNC Symbol;Acc:HGNC:7545]
ENSG00000183098.10	GPC6	-24.8691	1.03668e-12	glypican 6 [Source:HGNC Symbol;Acc:HGNC:4454]
ENSG00000128581.15	IFT22	23.3837	1.08123e-12	intraflagellar transport 22 [Source:HGNC Symbol;Acc:HGNC:21895]
ENSG00000108700.4	CCL8	24.7844	1.08123e-12	C-C motif chemokine ligand 8 [Source:HGNC Symbol;Acc:HGNC:10635]
ENSG00000224689.9	ZNF812P	24.1007	1.08123e-12	zinc finger protein 812, pseudogene [Source:HGNC Symbol;Acc:HGNC:33242]
ENSG00000277462.1	ZNF670	-24.7258	1.08123e-12	zinc finger protein 670 [Source:HGNC Symbol;Acc:HGNC:28167]
ENSG00000204020.5	LIPN	-24.7524	1.08123e-12	lipase family member N [Source:HGNC Symbol;Acc:HGNC:23452]
ENSG00000203288.3	TDRKH-AS1	22.6555	1.08423e-12	TDRKH antisense RNA 1 [Source:HGNC Symbol;Acc:HGNC:40578]
ENSG00000243444.7	PALM2	-24.6224	1.17643e-12	NA
ENSG00000044090.8	CUL7	22.3782	1.21945e-12	cullin 7 [Source:HGNC Symbol;Acc:HGNC:21024]
ENSG00000134490.13	TMEM241	23.2396	1.21945e-12	transmembrane protein 241 [Source:HGNC Symbol;Acc:HGNC:31723]
ENSG00000152766.5	ANKRD22	23.0902	1.3246e-12	ankyrin repeat domain 22 [Source:HGNC Symbol;Acc:HGNC:28321]
ENSG00000237021.2	AL050331.3	-24.482	1.33241e-12	NA
ENSG00000166707.10	ZCCHC18	23.1923	1.33241e-12	zinc finger CCHC-type containing 18 [Source:HGNC Symbol;Acc:HGNC:32459]
ENSG00000215237.6	AL592293.1	22.4817	1.33337e-12	NA
ENSG00000108786.10	HSD17B1	22.1572	1.40821e-12	hydroxysteroid 17-beta dehydrogenase 1 [Source:HGNC Symbol;Acc:HGNC:5210]
ENSG00000134769.21	DTNA	22.9194	1.40821e-12	dystrobrevin alpha [Source:HGNC Symbol;Acc:HGNC:3057]
ENSG00000185527.11	PDE6G	22.9212	1.40821e-12	phosphodiesterase 6G [Source:HGNC Symbol;Acc:HGNC:8789]
ENSG00000136205.16	TNS3	22.77	1.5633e-12	tensin 3 [Source:HGNC Symbol;Acc:HGNC:21616]
ENSG00000172731.13	LRRC20	-24.3254	1.5633e-12	leucine rich repeat containing 20 [Source:HGNC Symbol;Acc:HGNC:23421]
ENSG00000236581.8	STARD13-AS	-24.3045	1.59392e-12	STARD13 antisense RNA [Source:HGNC Symbol;Acc:HGNC:40873]
ENSG00000232788.1	AC078883.3	21.9495	1.84697e-12	NA
ENSG00000177352.9	CCDC71	22.4423	1.84697e-12	coiled-coil domain containing 71 [Source:HGNC Symbol;Acc:HGNC:25760]
ENSG00000177990.11	DPY19L2	-24.1621	2.04015e-12	dpy-19 like 2 [Source:HGNC Symbol;Acc:HGNC:19414]
ENSG00000051180.16	RAD51	22.0937	2.04015e-12	RAD51 recombinase [Source:HGNC Symbol;Acc:HGNC:9817]
ENSG00000161558.10	TMEM143	23.3433	2.14444e-12	transmembrane protein 143 [Source:HGNC Symbol;Acc:HGNC:25603]
ENSG00000144199.11	FAHD2B	22.13	2.2031e-12	fumarylacetoacetate hydrolase domain containing 2B [Source:HGNC Symbol;Acc:HGNC:25318]
ENSG00000143409.15	MINDY1	22.1296	2.65294e-12	MINDY lysine 48 deubiquitinase 1 [Source:HGNC Symbol;Acc:HGNC:25648]
ENSG00000271500.1	AC005183.1	23.5569	2.79127e-12	NA
ENSG00000278611.1	AC008567.3	-23.8944	3.53897e-12	NA
ENSG00000204179.10	PTPN20	-23.872	3.65073e-12	protein tyrosine phosphatase non-receptor type 20 [Source:HGNC Symbol;Acc:HGNC:23423]
ENSG00000063761.15	ADCK1	-23.8039	4.2417e-12	aarF domain containing kinase 1 [Source:HGNC Symbol;Acc:HGNC:19038]
ENSG00000237531.6	AL672277.1	-23.6675	5.87493e-12	NA
ENSG00000256948.1	AC026369.3	-23.6491	6.01827e-12	NA
ENSG00000253174.2	AC009630.2	-23.6141	6.42874e-12	NA
ENSG00000256861.1	AC048338.1	-23.4883	8.662e-12	NA
ENSG00000256940.1	AP001453.2	-23.4195	1.00904e-11	NA
ENSG00000169083.16	AR	-23.2594	1.48134e-11	androgen receptor [Source:HGNC Symbol;Acc:HGNC:644]
ENSG00000136840.18	ST6GALNAC4	-23.2165	1.61553e-11	ST6 N-acetylgalactosaminide alpha-2,6-sialyltransferase 4 [Source:HGNC Symbol;Acc:HGNC:17846]
ENSG00000110881.11	ASIC1	-23.095	2.14827e-11	acid sensing ion channel subunit 1 [Source:HGNC Symbol;Acc:HGNC:100]
ENSG00000011143.16	MKS1	23.3617	2.35873e-11	MKS transition zone complex subunit 1 [Source:HGNC Symbol;Acc:HGNC:7121]
ENSG00000259315.1	ACTG1P17	-22.9749	2.72028e-11	actin gamma 1 pseudogene 17 [Source:HGNC Symbol;Acc:HGNC:51497]
ENSG00000151715.7	TMEM45B	21.3029	1.68238e-10	transmembrane protein 45B [Source:HGNC Symbol;Acc:HGNC:25194]
ENSG00000230733.2	AC092171.2	22.2239	3.35729e-10	NA
ENSG00000130635.15	COL5A1	22.0287	5.1813e-10	collagen type V alpha 1 chain [Source:HGNC Symbol;Acc:HGNC:2209]
ENSG00000160683.4	CXCR5	4.91014	5.731e-10	C-X-C motif chemokine receptor 5 [Source:HGNC Symbol;Acc:HGNC:1060]
ENSG00000129219.13	PLD2	21.9487	6.0049e-10	phospholipase D2 [Source:HGNC Symbol;Acc:HGNC:9068]
ENSG00000206177.6	HBM	21.8369	7.62587e-10	hemoglobin subunit mu [Source:HGNC Symbol;Acc:HGNC:4826]
ENSG00000242258.1	LINC00996	21.666	1.10704e-09	long intergenic non-protein coding RNA 996 [Source:HGNC Symbol;Acc:HGNC:27800]
ENSG00000005102.12	MEOX1	21.6331	1.17257e-09	mesenchyme homeobox 1 [Source:HGNC Symbol;Acc:HGNC:7013]
ENSG00000164106.7	SCRG1	21.6157	1.19921e-09	stimulator of chondrogenesis 1 [Source:HGNC Symbol;Acc:HGNC:17036]
ENSG00000272382.1	AC025171.5	21.5586	1.34229e-09	NA
ENSG00000224164.1	AL133264.2	21.3488	2.11953e-09	NA
ENSG00000139133.6	ALG10	21.2734	2.46983e-09	ALG10 alpha-1,2-glucosyltransferase [Source:HGNC Symbol;Acc:HGNC:23162]
ENSG00000124466.8	LYPD3	21.2577	2.51754e-09	LY6/PLAUR domain containing 3 [Source:HGNC Symbol;Acc:HGNC:24880]
ENSG00000112812.15	PRSS16	21.2505	2.51847e-09	serine protease 16 [Source:HGNC Symbol;Acc:HGNC:9480]
ENSG00000246082.2	NUDT16P1	21.1994	2.78014e-09	NA
ENSG00000213934.6	HBG1	21.077	3.5764e-09	hemoglobin subunit gamma 1 [Source:HGNC Symbol;Acc:HGNC:4831]
ENSG00000241351.3	IGKV3-11	21.0726	3.5764e-09	immunoglobulin kappa variable 3-11 [Source:HGNC Symbol;Acc:HGNC:5815]
ENSG00000124549.14	BTN2A3P	21.0035	4.10017e-09	butyrophilin subfamily 2 member A3, pseudogene [Source:HGNC Symbol;Acc:HGNC:13229]
ENSG00000272968.5	RBAK-RBAKDN	20.9952	4.12356e-09	RBAK-RBAKDN readthrough [Source:HGNC Symbol;Acc:HGNC:42971]
ENSG00000272097.1	AL024498.1	20.9819	4.18575e-09	NA
ENSG00000134508.12	CABLES1	20.9268	4.61108e-09	Cdk5 and Abl enzyme substrate 1 [Source:HGNC Symbol;Acc:HGNC:25097]
ENSG00000137807.13	KIF23	20.9211	4.65437e-09	kinesin family member 23 [Source:HGNC Symbol;Acc:HGNC:6392]
ENSG00000153832.11	FBXO36	20.9134	4.6692e-09	F-box protein 36 [Source:HGNC Symbol;Acc:HGNC:27020]
ENSG00000106404.13	CLDN15	20.8936	4.74764e-09	claudin 15 [Source:HGNC Symbol;Acc:HGNC:2036]
ENSG00000099256.18	PRTFDC1	20.8965	4.74764e-09	phosphoribosyl transferase domain containing 1 [Source:HGNC Symbol;Acc:HGNC:23333]
ENSG00000182782.7	HCAR2	20.7983	5.77784e-09	hydroxycarboxylic acid receptor 2 [Source:HGNC Symbol;Acc:HGNC:24827]
ENSG00000198807.12	PAX9	20.7917	5.7868e-09	paired box 9 [Source:HGNC Symbol;Acc:HGNC:8623]
ENSG00000185442.12	FAM174B	20.7332	6.34722e-09	family with sequence similarity 174 member B [Source:HGNC Symbol;Acc:HGNC:34339]
ENSG00000166006.12	KCNC2	20.7435	6.34722e-09	potassium voltage-gated channel subfamily C member 2 [Source:HGNC Symbol;Acc:HGNC:6234]
ENSG00000214193.10	SH3D21	20.7215	6.49545e-09	SH3 domain containing 21 [Source:HGNC Symbol;Acc:HGNC:26236]
ENSG00000228021.7	AL158835.1	20.523	9.85139e-09	NA
ENSG00000225630.1	MTND2P28	-5.28825	1.00353e-08	MT-ND2 pseudogene 28 [Source:HGNC Symbol;Acc:HGNC:42129]
ENSG00000165304.7	MELK	20.4672	1.08868e-08	maternal embryonic leucine zipper kinase [Source:HGNC Symbol;Acc:HGNC:16870]
ENSG00000204531.17	POU5F1	20.4037	1.23449e-08	POU class 5 homeobox 1 [Source:HGNC Symbol;Acc:HGNC:9221]
ENSG00000211651.3	IGLV1-44	20.3425	1.38071e-08	immunoglobulin lambda variable 1-44 [Source:HGNC Symbol;Acc:HGNC:5879]
ENSG00000267303.1	AC011511.4	20.2598	1.64365e-08	NA
ENSG00000179922.5	ZNF784	20.0382	2.53389e-08	zinc finger protein 784 [Source:HGNC Symbol;Acc:HGNC:33111]
ENSG00000177105.9	RHOG	3.87148	6.89652e-08	ras homolog family member G [Source:HGNC Symbol;Acc:HGNC:672]
ENSG00000234745.10	HLA-B	1.11846	1.0909e-07	major histocompatibility complex, class I, B [Source:HGNC Symbol;Acc:HGNC:4932]
ENSG00000250654.7	AC023794.3	19.168	1.49246e-07	NA
ENSG00000171448.8	ZBTB26	18.4745	5.82475e-07	zinc finger and BTB domain containing 26 [Source:HGNC Symbol;Acc:HGNC:23383]
ENSG00000204628.11	RACK1	0.927176	7.84817e-07	receptor for activated C kinase 1 [Source:HGNC Symbol;Acc:HGNC:4399]
ENSG00000184619.3	KRBA2	-8.93432	1.11523e-06	KRAB-A domain containing 2 [Source:HGNC Symbol;Acc:HGNC:26989]
ENSG00000204427.11	ABHD16A	8.79055	1.14993e-06	abhydrolase domain containing 16A, phospholipase [Source:HGNC Symbol;Acc:HGNC:13921]
ENSG00000262814.7	MRPL12	9.78772	2.77542e-06	mitochondrial ribosomal protein L12 [Source:HGNC Symbol;Acc:HGNC:10378]
ENSG00000168028.13	RPSA	1.7742	6.61492e-06	ribosomal protein SA [Source:HGNC Symbol;Acc:HGNC:6502]
ENSG00000167526.13	RPL13	1.17292	7.69884e-06	ribosomal protein L13 [Source:HGNC Symbol;Acc:HGNC:10303]
ENSG00000233927.4	RPS28	1.29724	8.48372e-06	ribosomal protein S28 [Source:HGNC Symbol;Acc:HGNC:10418]
ENSG00000225178.5	RPSAP58	2.14886	1.09072e-05	NA
ENSG00000213639.9	PPP1CB	-2.05741	1.24541e-05	protein phosphatase 1 catalytic subunit beta [Source:HGNC Symbol;Acc:HGNC:9282]

## Sheet: pbmc_100_deg
ens_id	symbol	log2FoldChange	padj	description
ENSG00000239839.6	DEFA3	22.4473	8.94451e-09	defensin alpha 3 [Source:HGNC Symbol;Acc:HGNC:2762]
ENSG00000175265.17	GOLGA8A	3.3415	5.30879e-08	golgin A8 family member A [Source:HGNC Symbol;Acc:HGNC:31972]
ENSG00000142102.15	PGGHG	2.84989	6.36308e-08	protein-glucosylgalactosylhydroxylysine glucosidase [Source:HGNC Symbol;Acc:HGNC:26210]
ENSG00000225630.1	MTND2P28	-3.85936	1.87987e-07	MT-ND2 pseudogene 28 [Source:HGNC Symbol;Acc:HGNC:42129]
ENSG00000198467.13	TPM2	1.9998	1.87987e-07	tropomyosin 2 [Source:HGNC Symbol;Acc:HGNC:12011]
ENSG00000255026.1	AC136475.3	3.33487	1.87987e-07	NA
ENSG00000215252.11	GOLGA8B	3.05381	1.87987e-07	golgin A8 family member B [Source:HGNC Symbol;Acc:HGNC:31973]
ENSG00000225138.7	SLC9A3-AS1	3.12213	2.0386e-07	SLC9A3 antisense RNA 1 [Source:HGNC Symbol;Acc:HGNC:40550]
ENSG00000147576.15	ADHFE1	2.3292	4.10484e-07	alcohol dehydrogenase iron containing 1 [Source:HGNC Symbol;Acc:HGNC:16354]
ENSG00000230415.1	LINC01786	6.77871	5.8304e-07	long intergenic non-protein coding RNA 1786 [Source:HGNC Symbol;Acc:HGNC:52575]
ENSG00000075826.16	SEC31B	2.63346	5.8304e-07	SEC31 homolog B, COPII coat complex component [Source:HGNC Symbol;Acc:HGNC:23197]
ENSG00000254995.4	STX16-NPEPL1	3.32767	5.90574e-07	STX16-NPEPL1 readthrough (NMD candidate) [Source:HGNC Symbol;Acc:HGNC:41993]
ENSG00000055955.15	ITIH4	2.39713	6.52448e-07	inter-alpha-trypsin inhibitor heavy chain 4 [Source:HGNC Symbol;Acc:HGNC:6169]
ENSG00000164406.7	LEAP2	2.32416	1.04694e-06	liver enriched antimicrobial peptide 2 [Source:HGNC Symbol;Acc:HGNC:29571]
ENSG00000241489.7	AC244197.3	2.89952	1.82275e-06	NA
ENSG00000167702.11	KIFC2	1.76521	3.18926e-06	kinesin family member C2 [Source:HGNC Symbol;Acc:HGNC:29530]
ENSG00000173200.12	PARP15	1.62913	3.43132e-06	poly(ADP-ribose) polymerase family member 15 [Source:HGNC Symbol;Acc:HGNC:26876]
ENSG00000132879.13	FBXO44	1.13777	3.76112e-06	F-box protein 44 [Source:HGNC Symbol;Acc:HGNC:24847]
ENSG00000280987.4	MATR3	4.93362	4.5941e-06	matrin 3 [Source:HGNC Symbol;Acc:HGNC:6912]
ENSG00000241769.7	LINC00893	2.52633	5.29386e-06	NA
ENSG00000213366.12	GSTM2	1.97686	6.3284e-06	glutathione S-transferase mu 2 [Source:HGNC Symbol;Acc:HGNC:4634]
ENSG00000214021.15	TTLL3	1.97006	6.3284e-06	tubulin tyrosine ligase like 3 [Source:HGNC Symbol;Acc:HGNC:24483]
ENSG00000137070.17	IL11RA	2.03851	6.3284e-06	interleukin 11 receptor subunit alpha [Source:HGNC Symbol;Acc:HGNC:5967]
ENSG00000204305.13	AGER	1.56146	7.64607e-06	advanced glycosylation end-product specific receptor [Source:HGNC Symbol;Acc:HGNC:320]
ENSG00000106133.17	NSUN5P2	2.46584	8.26145e-06	NSUN5 pseudogene 2 [Source:HGNC Symbol;Acc:HGNC:16609]
ENSG00000064607.16	SUGP2	1.55943	8.26145e-06	SURP and G-patch domain containing 2 [Source:HGNC Symbol;Acc:HGNC:18641]
ENSG00000007392.16	LUC7L	1.30517	8.50228e-06	LUC7 like [Source:HGNC Symbol;Acc:HGNC:6723]
ENSG00000172824.14	CES4A	1.57011	8.50228e-06	carboxylesterase 4A [Source:HGNC Symbol;Acc:HGNC:26741]
ENSG00000163516.13	ANKZF1	1.20613	1.05191e-05	ankyrin repeat and zinc finger peptidyl tRNA hydrolase 1 [Source:HGNC Symbol;Acc:HGNC:25527]
ENSG00000110455.13	ACCS	2.068	1.39099e-05	1-aminocyclopropane-1-carboxylate synthase homolog (inactive) [Source:HGNC Symbol;Acc:HGNC:23989]
ENSG00000185101.12	ANO9	1.92013	1.46969e-05	anoctamin 9 [Source:HGNC Symbol;Acc:HGNC:20679]
ENSG00000167615.16	LENG8	1.63819	1.55568e-05	leukocyte receptor cluster member 8 [Source:HGNC Symbol;Acc:HGNC:15500]
ENSG00000241404.6	EGFL8	2.98958	1.58612e-05	EGF like domain multiple 8 [Source:HGNC Symbol;Acc:HGNC:13944]
ENSG00000197948.10	FCHSD1	1.12259	1.58721e-05	FCH and double SH3 domains 1 [Source:HGNC Symbol;Acc:HGNC:25463]
ENSG00000170919.15	TPT1-AS1	1.03305	1.62912e-05	TPT1 antisense RNA 1 [Source:HGNC Symbol;Acc:HGNC:43686]
ENSG00000120798.16	NR2C1	1.23188	1.71723e-05	nuclear receptor subfamily 2 group C member 1 [Source:HGNC Symbol;Acc:HGNC:7971]
ENSG00000059145.18	UNKL	0.869579	1.72165e-05	unk like zinc finger [Source:HGNC Symbol;Acc:HGNC:14184]
ENSG00000104852.14	SNRNP70	1.214	1.73337e-05	small nuclear ribonucleoprotein U1 subunit 70 [Source:HGNC Symbol;Acc:HGNC:11150]
ENSG00000101104.12	PABPC1L	2.09407	1.73337e-05	poly(A) binding protein cytoplasmic 1 like [Source:HGNC Symbol;Acc:HGNC:15797]
ENSG00000131584.18	ACAP3	1.08182	1.79972e-05	ArfGAP with coiled-coil, ankyrin repeat and PH domains 3 [Source:HGNC Symbol;Acc:HGNC:16754]
ENSG00000221978.11	CCNL2	1.48053	1.79972e-05	cyclin L2 [Source:HGNC Symbol;Acc:HGNC:20570]
ENSG00000169660.15	HEXDC	1.19571	1.79972e-05	NA
ENSG00000165359.15	INTS6L	0.978314	1.79972e-05	integrator complex subunit 6 like [Source:HGNC Symbol;Acc:HGNC:27334]
ENSG00000173209.22	AHSA2	2.12003	1.83187e-05	NA
ENSG00000272752.6	STAG3L5P-PVRIG2P-PILRB	1.4953	1.85811e-05	STAG3L5P-PVRIG2P-PILRB readthrough [Source:HGNC Symbol;Acc:HGNC:48898]
ENSG00000108465.14	CDK5RAP3	1.41246	2.24121e-05	CDK5 regulatory subunit associated protein 3 [Source:HGNC Symbol;Acc:HGNC:18673]
ENSG00000102901.12	CENPT	1.53655	2.3467e-05	centromere protein T [Source:HGNC Symbol;Acc:HGNC:25787]
ENSG00000161010.14	MRNIP	1.57907	2.42399e-05	MRN complex interacting protein [Source:HGNC Symbol;Acc:HGNC:30817]
ENSG00000126790.11	L3HYPDH	1.36481	2.42608e-05	trans-L-3-hydroxyproline dehydratase [Source:HGNC Symbol;Acc:HGNC:20488]
ENSG00000165819.11	METTL3	1.3025	2.53622e-05	methyltransferase 3, N6-adenosine-methyltransferase complex catalytic subunit [Source:HGNC Symbol;Acc:HGNC:17563]
ENSG00000227039.6	ITGB2-AS1	1.6448	3.23122e-05	ITGB2 antisense RNA 1 [Source:HGNC Symbol;Acc:HGNC:44304]
ENSG00000185324.21	CDK10	1.15478	3.34657e-05	cyclin dependent kinase 10 [Source:HGNC Symbol;Acc:HGNC:1770]
ENSG00000189007.15	ADAT2	1.26823	3.55184e-05	adenosine deaminase tRNA specific 2 [Source:HGNC Symbol;Acc:HGNC:21172]
ENSG00000100445.17	SDR39U1	1.08055	3.67585e-05	short chain dehydrogenase/reductase family 39U member 1 [Source:HGNC Symbol;Acc:HGNC:20275]
ENSG00000110583.12	NAA40	0.786871	4.17665e-05	N-alpha-acetyltransferase 40, NatD catalytic subunit [Source:HGNC Symbol;Acc:HGNC:25845]
ENSG00000066651.18	TRMT11	1.01023	4.39046e-05	tRNA methyltransferase 11 homolog [Source:HGNC Symbol;Acc:HGNC:21080]
ENSG00000167766.18	ZNF83	1.28765	4.46639e-05	zinc finger protein 83 [Source:HGNC Symbol;Acc:HGNC:13158]
ENSG00000151006.7	PRSS53	1.70185	4.56498e-05	serine protease 53 [Source:HGNC Symbol;Acc:HGNC:34407]
ENSG00000225889.7	AC012368.1	1.60435	4.80449e-05	NA
ENSG00000146067.15	FAM193B	1.38073	4.80449e-05	family with sequence similarity 193 member B [Source:HGNC Symbol;Acc:HGNC:25524]
ENSG00000186399.10	GOLGA8R	1.63242	5.00026e-05	golgin A8 family member R [Source:HGNC Symbol;Acc:HGNC:44407]
ENSG00000103168.16	TAF1C	1.37725	5.08783e-05	TATA-box binding protein associated factor, RNA polymerase I subunit C [Source:HGNC Symbol;Acc:HGNC:11534]
ENSG00000261490.1	AC005674.2	1.716	5.09951e-05	NA
ENSG00000140474.12	ULK3	1.04966	5.09951e-05	unc-51 like kinase 3 [Source:HGNC Symbol;Acc:HGNC:19703]
ENSG00000139190.16	VAMP1	1.48204	5.28211e-05	vesicle associated membrane protein 1 [Source:HGNC Symbol;Acc:HGNC:12642]
ENSG00000113108.19	APBB3	1.72096	5.30672e-05	amyloid beta precursor protein binding family B member 3 [Source:HGNC Symbol;Acc:HGNC:20708]
ENSG00000135473.14	PAN2	1.26219	5.41337e-05	poly(A) specific ribonuclease subunit PAN2 [Source:HGNC Symbol;Acc:HGNC:20074]
ENSG00000198089.15	SFI1	0.933793	5.41337e-05	SFI1 centrin binding protein [Source:HGNC Symbol;Acc:HGNC:29064]
ENSG00000117360.12	PRPF3	0.753387	5.78412e-05	pre-mRNA processing factor 3 [Source:HGNC Symbol;Acc:HGNC:17348]
ENSG00000223745.7	CCDC18-AS1	1.87995	6.30449e-05	CCDC18 antisense RNA 1 [Source:HGNC Symbol;Acc:HGNC:52262]
ENSG00000227671.4	AL390728.4	1.39223	6.30449e-05	NA
ENSG00000142330.19	CAPN10	0.941684	6.30449e-05	calpain 10 [Source:HGNC Symbol;Acc:HGNC:1477]
ENSG00000196295.11	AC005154.1	1.54669	6.40213e-05	NA
ENSG00000064201.15	TSPAN32	1.28108	6.40213e-05	tetraspanin 32 [Source:HGNC Symbol;Acc:HGNC:13410]
ENSG00000154874.15	CCDC144B	1.89587	6.43475e-05	NA
ENSG00000204149.10	AGAP6	1.28894	6.705e-05	ArfGAP with GTPase domain, ankyrin repeat and PH domain 6 [Source:HGNC Symbol;Acc:HGNC:23466]
ENSG00000243696.4	AC006254.1	2.01315	6.79883e-05	NA
ENSG00000240038.6	AMY2B	1.88869	6.816e-05	amylase alpha 2B [Source:HGNC Symbol;Acc:HGNC:478]
ENSG00000140511.11	HAPLN3	1.0332	6.816e-05	hyaluronan and proteoglycan link protein 3 [Source:HGNC Symbol;Acc:HGNC:21446]
ENSG00000161996.18	WDR90	1.72345	6.816e-05	WD repeat domain 90 [Source:HGNC Symbol;Acc:HGNC:26960]
ENSG00000171163.15	ZNF692	1.39722	7.02528e-05	zinc finger protein 692 [Source:HGNC Symbol;Acc:HGNC:26049]
ENSG00000127419.16	TMEM175	0.939545	7.73083e-05	transmembrane protein 175 [Source:HGNC Symbol;Acc:HGNC:28709]
ENSG00000182179.12	UBA7	0.90727	8.23049e-05	ubiquitin like modifier activating enzyme 7 [Source:HGNC Symbol;Acc:HGNC:12471]
ENSG00000223501.8	VPS52	0.802153	8.23697e-05	VPS52 subunit of GARP complex [Source:HGNC Symbol;Acc:HGNC:10518]
ENSG00000234420.7	ZNF37BP	1.31033	8.23697e-05	zinc finger protein 37B, pseudogene [Source:HGNC Symbol;Acc:HGNC:13103]
ENSG00000100288.19	CHKB	1.38014	8.23697e-05	choline kinase beta [Source:HGNC Symbol;Acc:HGNC:1938]
ENSG00000130827.6	PLXNA3	0.996724	8.23697e-05	plexin A3 [Source:HGNC Symbol;Acc:HGNC:9101]
ENSG00000139631.18	CSAD	2.09999	8.27342e-05	cysteine sulfinic acid decarboxylase [Source:HGNC Symbol;Acc:HGNC:18966]
ENSG00000132635.16	PCED1A	1.36636	8.27342e-05	PC-esterase domain containing 1A [Source:HGNC Symbol;Acc:HGNC:16212]
ENSG00000116754.13	SRSF11	0.830261	8.34269e-05	serine and arginine rich splicing factor 11 [Source:HGNC Symbol;Acc:HGNC:10782]
ENSG00000174669.11	SLC29A2	1.07437	8.34269e-05	solute carrier family 29 member 2 [Source:HGNC Symbol;Acc:HGNC:11004]
ENSG00000140983.13	RHOT2	1.05292	8.42672e-05	ras homolog family member T2 [Source:HGNC Symbol;Acc:HGNC:21169]
ENSG00000249115.8	HAUS5	0.838457	8.43539e-05	HAUS augmin like complex subunit 5 [Source:HGNC Symbol;Acc:HGNC:29130]
ENSG00000279141.3	LINC01451	4.65058	8.44326e-05	long intergenic non-protein coding RNA 1451 [Source:HGNC Symbol;Acc:HGNC:48599]
ENSG00000100258.17	LMF2	0.773385	8.52025e-05	lipase maturation factor 2 [Source:HGNC Symbol;Acc:HGNC:25096]
ENSG00000110888.17	CAPRIN2	1.10138	8.73708e-05	caprin family member 2 [Source:HGNC Symbol;Acc:HGNC:21259]
ENSG00000115085.13	ZAP70	1.0159	9.01759e-05	zeta chain of T cell receptor associated protein kinase 70 [Source:HGNC Symbol;Acc:HGNC:12858]
ENSG00000125450.10	NUP85	0.863157	9.01759e-05	nucleoporin 85 [Source:HGNC Symbol;Acc:HGNC:8734]
ENSG00000167280.16	ENGASE	1.53797	9.01759e-05	endo-beta-N-acetylglucosaminidase [Source:HGNC Symbol;Acc:HGNC:24622]
ENSG00000182087.12	TMEM259	1.16082	9.2552e-05	transmembrane protein 259 [Source:HGNC Symbol;Acc:HGNC:17039]
